# Supplementary material for: Exploration of the Hsa-miR-1587–Protein Interaction and the Inhibition to CASK
Source: Int J Mol Sci. 2021 Oct 3;22(19):10716. doi: 10.3390/ijms221910716 (PMC8509502; doi:10.3390/ijms221910716)
Supplement: Supplementary file 1 [file ijms-22-10716-s001.zip]

Archive with 1 entries (1 files):
- ijms-1367394-SI.pdf
